# Supplementary material for: Snake optimizer LSTM-based UWB positioning method for unmanned crane
Source: PLoS One. 2023 Nov 1;18(11):e0293618. doi: 10.1371/journal.pone.0293618 (PMC10619812; doi:10.1371/journal.pone.0293618)
Supplement: S1 File — The tables "Experiment 1 Raw Data" and "Experiment 2 Raw Data" contain the raw data for Experiment 1 and Experiment 2, respectively. The tables "Experiment 1: Three Methods for Localization Results" and "Experiment 2: Three Methods for Localization Results" display the localization results of the three methods in Experiment 1 and Experiment 2. The tables "Experiment 1 Positioning Error" and "Experiment 2 Positioning Error" provide the positioning estimation errors for Experiment 1 and Experiment 2. (XLSX) [file pone.0293618.s001.xlsx]

## Sheet: Experiment 1 Raw Data
Distance 1	4.824	4.74	4.66	4.595	4.487	4.393	4.318	4.191	4.088	4.036	3.929	3.947	3.821	3.769	3.652	3.53	3.441	3.408	3.277	3.248	3.127	3.122	2.972	2.934	2.798	2.822	2.915	2.934	3.075	3.094	3.178	3.295	3.295	3.394	3.539	3.797	3.802	3.943	3.98	4.346	4.196	4.097	4.182	4.276	4.327	4.426	4.402	4.501	4.585
Distance 2	4.904	4.815	4.674	4.623	4.562	4.445	4.384	4.323	4.215	4.149	4.074	4.055	3.99	3.891	3.778	3.732	3.628	3.521	3.488	3.399	3.352	3.277	3.23	3.197	3.075	2.93	2.85	2.714	2.756	2.672	2.601	2.564	2.54	2.376	2.339	2.315	2.292	2.24	2.235	2.268	2.212	2.174	2.184	2.184	2.113	2.165	2.221	2.245	2.193
Distance 3	7.277	7.249	7.146	7.127	7.08	6.996	6.968	6.944	6.916	6.874	6.799	6.743	6.701	6.682	6.649	6.574	6.513	6.438	6.358	6.339	6.293	6.278	6.175	6.199	6.124	6.091	6.006	5.927	5.716	5.706	5.556	5.486	5.387	5.322	5.284	5.096	5.017	4.97	4.838	4.768	4.688	4.557	4.515	4.421	4.365	4.233	4.168	4.107	3.994
Distance 4	2.601	2.737	2.915	2.911	2.972	2.925	3.033	3.042	3.108	3.117	3.23	3.291	3.347	3.37	3.455	3.497	3.624	3.722	3.825	3.896	3.952	3.99	4.107	4.238	4.266	4.327	4.43	4.524	4.491	4.534	4.505	4.646	4.745	5.031	4.768	4.885	4.857	4.956	5.035	5.017	5.134	5.186	5.218	5.256	5.322	5.434	5.495	5.519	5.612
Distance 5	2.92	2.981	3.098	3.075	3.155	3.187	3.286	3.333	3.361	3.408	3.478	3.521	3.642	3.732	3.76	3.807	3.628	3.863	4.215	4.046	4.168	4.351	4.285	4.369	4.482	4.487	4.435	4.43	4.308	4.191	4.219	4.187	4.177	4.177	4.088	4.055	4.088	3.985	3.994	4.036	3.886	3.9	3.938	4.065	3.961	3.863	3.891	3.943	3.914
Distance 6	6.161	6.26	6.466	6.461	6.513	6.588	6.607	6.358	6.4	6.527	6.729	6.429	6.227	6.246	6.311	6.429	6.513	6.593	6.654	6.691	6.701	6.762	6.883	6.898	7.005	6.916	6.86	6.78	6.682	6.616	6.532	6.424	6.396	6.278	6.203	6.175	6.161	5.992	5.945	5.828	5.781	5.73	5.556	5.481	5.519	5.326	5.284	5.204	5.129
Tag X-axis position	2.006	2.123	2.224	2.321	2.406	2.498	2.608	2.699	2.778	2.873	2.981	3.053	3.159	3.24	3.35	3.454	3.579	3.655	3.774	3.851	3.956	4.06	4.167	4.271	4.391	4.392	4.39	4.392	4.383	4.394	4.389	4.389	4.388	4.392	4.393	4.391	4.389	4.399	4.387	4.388	4.386	4.393	4.387	4.391	4.393	4.394	4.387	4.389	4.393
Tag Y-axis position	1.674	1.662	1.66	1.659	1.658	1.66	1.658	1.661	1.66	1.656	1.656	1.652	1.652	1.651	1.649	1.647	1.647	1.648	1.64	1.65	1.648	1.646	1.644	1.646	1.642	1.738	1.857	1.954	2.071	2.17	2.269	2.367	2.47	2.56	2.672	2.777	2.877	2.975	3.083	3.167	3.263	3.353	3.456	3.555	3.671	3.77	3.837	3.916	4.023
Tag Z-axis position	0.535	0.543	0.541	0.539	0.54	0.538	0.54	0.538	0.535	0.539	0.536	0.537	0.538	0.536	0.535	0.538	0.536	0.534	0.535	0.536	0.534	0.534	0.534	0.533	0.535	0.533	0.55	0.568	0.581	0.609	0.614	0.631	0.642	0.658	0.661	0.682	0.688	0.709	0.727	0.745	0.746	0.765	0.777	0.792	0.805	0.813	0.818	0.823	0.827
Distances 1-6 represent the distance values from Tag to six base stations, respectively (Unit m)
[truncated: 211 more columns]

## Sheet: Experiment 2 Raw Data
Distance 1	6.979	7.331	7.279	7.425	7.2	7.415	7.139	7.528	6.815	6.473	6.716	6.632	6.641	6.487	6.562	6.346	6.229	6.229	6.163	6.126	5.957	5.933	5.736	5.713	5.544	5.506	5.356	5.305	5.155	5.155	5.084	5.005	4.981	5.098	5.023	5.3	5.366	5.464	5.455	5.262	5.061	5.131	5.206	5.323	5.309	5.441	5.506	5.535	5.6
Distance 2	4.493	4.357	4.348	4.249	4.123	4.015	3.879	3.813	3.757	3.621	3.56	3.508	3.396	3.288	3.213	3.091	3.105	2.955	2.899	2.809	2.631	2.514	2.42	2.387	2.265	2.209	2.143	2.139	2.106	1.998	1.895	1.857	2.007	2.031	2.12	2.27	2.406	2.514	2.598	2.711	2.861	2.913	3.063	3.236	3.339	3.4	3.532	3.644	3.771
Distance 3	4.437	4.306	4.231	4.123	4.029	3.954	3.846	3.733	3.593	3.518	3.41	3.368	3.283	3.161	2.978	2.884	2.847	2.711	2.551	2.5	2.669	2.739	2.819	2.927	2.983	3.119	3.222	3.358	3.452	3.508	3.569	3.691	3.79	3.874	3.898	3.959	4.052	4.071	4.123	4.24	4.31	4.353	4.479	4.503	4.535	4.634	4.686	4.784	4.892
Distance 4	6.074	6.149	6.191	6.215	6.233	6.21	6.355	6.276	6.421	6.473	6.473	6.412	6.496	6.59	6.656	6.491	6.895	6.693	6.871	6.895	6.782	6.679	6.59	6.44	6.43	6.341	6.215	6.205	6.027	5.933	5.914	5.961	5.75	5.689	5.61	5.558	5.474	5.464	5.314	5.169	5.131	5.047	4.929	4.854	4.779	4.803	4.587	4.709	4.639
Distance 5	2.734	2.791	2.795	2.908	3.002	3.1	3.213	3.283	3.339	3.41	3.471	3.607	3.663	3.78	3.907	4.048	4.123	4.179	4.371	4.437	4.395	4.315	4.306	4.282	4.193	4.104	4.09	4.109	4.038	4.043	4.099	3.898	3.884	3.855	3.738	3.546	3.414	3.339	3.213	3.086	3.053	2.913	2.814	2.659	2.561	2.448	2.322	2.195	2.073
Distance 6	2.505	2.5	2.575	2.753	2.856	2.908	2.992	3.086	3.124	3.194	3.307	3.419	3.546	3.78	3.86	3.954	4.052	4.071	4.132	4.301	4.46	4.62	4.611	4.564	4.629	4.695	4.789	4.85	6.027	4.939	5.042	5.005	5.009	4.883	4.84	4.826	4.737	4.686	4.587	4.521	4.385	4.292	4.235	4.146	4.024	3.982	3.921	3.841	3.79
Tag X-axis position	2.274	2.391	2.475	2.595	2.706	2.841	2.944	3.045	3.153	3.231	3.342	3.459	3.585	3.743	3.858	4.002	4.088	4.208	4.337	4.484	4.49	4.486	4.484	4.484	4.48	4.483	4.483	4.483	4.477	4.476	4.474	4.476	4.368	4.271	4.156	4.031	3.924	3.814	3.704	3.59	3.482	3.395	3.281	3.163	3.05	2.943	2.816	2.698	2.585
Tag Y-axis position	5.716	5.713	5.71	5.706	5.703	5.7	5.697	5.695	5.693	5.691	5.687	5.685	5.683	5.679	5.675	5.672	5.67	5.666	5.664	5.659	5.483	5.368	5.263	5.149	5.024	4.91	4.789	4.695	4.571	4.45	4.338	4.219	4.222	4.223	4.226	4.23	4.231	4.231	4.234	4.236	4.238	4.24	4.242	4.245	4.246	4.248	4.25	4.254	4.258
Tag Z-axis position	1.248	1.248	1.246	1.245	1.246	1.246	1.246	1.246	1.246	1.246	1.246	1.246	1.246	1.246	1.247	1.247	1.247	1.247	1.247	1.247	1.246	1.248	1.251	1.249	1.248	1.252	1.253	1.254	1.253	1.251	1.25	1.249	1.249	1.248	1.248	1.248	1.247	1.247	1.248	1.247	1.247	1.247	1.247	1.247	1.247	1.246	1.247	1.247	1.247
Distances 1-6 represent the distance values from Tag to six base stations, respectively (Unit m)
[truncated: 223 more columns]

## Sheet: Experiment 1 Positioning Result
measurement position				LS positioning results				KF positioning results				SO-LSTM positioning results
X (m)	Y (m)	Z (m)		X (m)	Y (m)	Z (m)		X (m)	Y (m)	Z (m)		X (m)	Y (m)	Z (m)
2.006	1.674	0.535		1.98479	1.53316	0.574801		2.006	1.674	0.535		2.01665	1.54016	0.535984
2.123	1.662	0.543		1.97296	1.66032	0.380389		1.97272	1.66055	0.374915		2.0329	1.6212	0.542811
2.224	1.66	0.541		2.33125	1.60324	0.332706		2.33372	1.6005	0.312839		2.21277	1.72441	0.552871
2.321	1.659	0.539		2.30529	1.62826	0.303682		2.36789	1.61896	0.272672		2.28891	1.72172	0.551444
2.406	1.658	0.54		2.50213	1.60263	0.363186		2.51165	1.60264	0.320337		2.40104	1.72521	0.551195
2.498	1.66	0.538		2.55943	1.49861	0.569512		2.60099	1.53312	0.455176		2.47856	1.631	0.540196
2.608	1.658	0.54		2.66507	1.50253	0.474157		2.69759	1.50224	0.48536		2.58372	1.5999	0.535345
2.699	1.661	0.538		2.77375	1.48052	0.486149		2.79891	1.47521	0.50701		2.66955	1.5726	0.530527
2.778	1.66	0.535		2.8574	1.50807	0.622234		2.89124	1.47201	0.571375		2.76584	1.55541	0.527362
2.873	1.656	0.539		2.8452	1.65397	0.688111		2.94079	1.52738	0.632702		2.82599	1.5882	0.530107
2.981	1.656	0.536		3.07345	1.45752	0.62942		3.0539	1.49537	0.663258		2.97773	1.59617	0.530841
3.053	1.652	0.537		3.02946	1.65187	0.530951		3.11523	1.53561	0.649189		3.02934	1.61935	0.532648
3.159	1.652	0.538		3.17937	1.65547	0.52692		3.20214	1.56537	0.637931		3.16491	1.6178	0.531136
3.24	1.651	0.536		3.19949	1.69052	0.599656		3.2699	1.5986	0.647344		3.24682	1.624	0.531377
3.35	1.649	0.535		3.31342	1.6811	0.651038		3.34918	1.62175	0.66755		3.3532	1.62178	0.531134
3.454	1.647	0.538		3.42849	1.67108	0.702873		3.43707	1.63732	0.695173		3.44974	1.64403	0.534096
3.579	1.647	0.536		3.55928	1.67089	0.74028		3.53497	1.64932	0.724986		3.56777	1.63387	0.533286
3.655	1.648	0.534		3.63756	1.68606	0.701411		3.62866	1.66221	0.741143		3.64511	1.65297	0.53593
3.774	1.64	0.535		3.81098	1.64118	0.58994		3.73912	1.66245	0.732371		3.77148	1.61673	0.530722
3.851	1.65	0.536		3.84779	1.68421	0.697603		3.83532	1.67169	0.744406		3.85088	1.63297	0.532156
3.956	1.648	0.534		3.96591	1.64771	0.782808		3.936	1.67225	0.769448		3.95916	1.6105	0.528938
4.06	1.646	0.534		4.07115	1.66518	0.644978		4.03742	1.67557	0.766754		4.05309	1.62199	0.529294
4.167	1.644	0.534		4.13738	1.66851	0.773022		4.13304	1.67917	0.785007		4.12859	1.6494	0.532088
4.271	1.646	0.533		4.29596	1.65489	0.661354		4.23892	1.67938	0.782574		4.2247	1.65343	0.531227
4.391	1.642	0.535		4.38345	1.63909	0.779434		4.34231	1.67701	0.798509		4.30725	1.64782	0.52976
4.392	1.738	0.533		4.41396	1.72929	0.79322		4.392	1.738	0.533		4.3628	1.69316	0.53479
4.39	1.857	0.55		4.43826	1.82944	0.795374		4.44021	1.83101	0.775351		4.37759	1.80895	0.54905
4.392	1.954	0.568		4.50394	1.91263	0.819772		4.50432	1.91339	0.815828		4.41616	1.89818	0.560711
4.383	2.071	0.581		4.43786	2.06614	0.82916		4.4592	2.05355	0.829935		4.38586	2.0618	0.582008
4.394	2.17	0.609		4.44342	2.14669	0.831776		4.44742	2.15387	0.83913		4.3806	2.15628	0.595831
4.389	2.269	0.614		4.4381	2.21632	0.873794		4.43937	2.23519	0.867412		4.38517	2.21256	0.604756
4.389	2.367	0.631		4.42865	2.37006	0.80366		4.43059	2.35365	0.844293		4.36854	2.33845	0.62161
4.388	2.47	0.642		4.45055	2.45363	0.782414		4.43587	2.45686	0.820111		4.37154	2.43356	0.634721
4.392	2.56	0.658		4.5527	2.60756	0.705703		4.48192	2.5821	0.768264		4.41172	2.56491	0.651654
4.393	2.672	0.661		4.4007	2.70277	0.802147		4.45476	2.69511	0.776065		4.37473	2.6319	0.662415
4.391	2.777	0.682		4.3973	2.84935	0.640909		4.43503	2.82103	0.721583		4.35599	2.75941	0.679483
4.389	2.877	0.688		4.42807	2.88693	0.751974		4.43066	2.91823	0.723925		4.38888	2.80882	0.687769
4.399	2.975	0.709		4.34015	3.10515	0.716927		4.40135	3.05142	0.711573		4.36443	2.94418	0.706401
4.387	3.083	0.727		4.41035	3.12734	0.699339		4.39891	3.1544	0.700931		4.36786	3.04345	0.720174
4.388	3.167	0.745		4.37059	3.29258	0.612323		4.38708	3.27383	0.668262		4.36402	3.16363	0.736398
4.386	3.263	0.746		4.36474	3.30623	0.771616		4.37636	3.36598	0.6853		4.36027	3.22428	0.746362
4.393	3.353	0.765		4.39439	3.38794	0.847021		4.37507	3.45469	0.715307		4.37357	3.30962	0.758427
4.387	3.456	0.777		4.38322	3.45029	0.860586		4.37162	3.53748	0.742345		4.36899	3.37995	0.767501
4.391	3.555	0.792		4.42134	3.52927	0.854813		4.37706	3.61927	0.763757		4.39623	3.47712	0.778143
4.393	3.671	0.805		4.45133	3.62901	0.806276		4.38746	3.70441	0.772747		4.40747	3.60349	0.790991
4.394	3.77	0.813		4.34964	3.76117	0.95139		4.37702	3.79688	0.80367		4.3829	3.73498	0.804221
4.387	3.837	0.818		4.38058	3.83697	0.865585		4.37388	3.88712	0.817332		4.36388	3.84066	0.813032
4.389	3.916	0.823		4.35983	3.92267	0.885421		4.36765	3.97626	0.832226		4.36123	3.91171	0.818093
4.393	4.023	0.827		4.36038	4.07482	0.975949		4.36271	4.07493	0.856566		4.36552	4.02873	0.82892
4.396	4.129	0.837		4.39143	4.1779	1.07342		4.36362	4.17374	0.88985		4.38958	4.12851	0.838597
4.394	4.205	0.841		4.34371	4.27227	1.13339		4.35703	4.27159	0.925708		4.36715	4.21087	0.847098
4.392	4.303	0.849		4.35935	4.37785	1.13828		4.35369	4.37077	0.957687		4.36879	4.31142	0.857863
4.394	4.393	0.86		4.35968	4.45514	1.08002		4.35077	4.46732	0.980792		4.36967	4.38373	0.865539
4.384	4.506	0.883		4.43233	4.56936	0.99634		4.35826	4.56723	0.992295		4.37285	4.50048	0.878001
4.392	4.611	0.891		4.4876	4.64554	1.01077		4.3721	4.66399	1.00431		4.39376	4.58438	0.886872
4.395	4.716	0.91		4.43718	4.79174	1.09807		4.37814	4.76673	1.02296		4.39235	4.69244	0.898642
4.401	4.818	0.92		4.40845	4.92709	1.21712		4.38015	4.87318	1.04969		4.37922	4.8123	0.912101
4.396	4.938	0.931		4.36713	5.03233	1.15473		4.37702	4.9799	1.0691		4.36004	4.91101	0.923251
4.407	5.055	0.946		4.34185	5.24003	1.19356		4.3718	5.09905	1.08765		4.34772	5.0838	0.942551
4.383	5.154	0.95		4.6422	5.23434	0.685809		4.39886	5.20805	1.05556		4.34945	5.14602	0.949047
4.389	5.266	0.96		4.39434	5.41626	1.28671		4.39825	5.32069	1.08184		4.37367	5.26914	0.962121
4.394	5.389	0.97		4.41867	5.53346	1.1653		4.40021	5.43477	1.0967		4.34132	5.37074	0.972968
4.4	5.49	0.981		4.44668	5.60346	1.27808		4.40469	5.54387	1.11974		4.38152	5.50896	0.98842
4.4	5.59	0.994		4.41127	5.66297	1.16493		4.40494	5.64812	1.13405		4.3267	5.54714	0.992817
4.401	5.673	1.01		4.39946	5.77021	1.14081		4.40404	5.75284	1.14547		4.31296	5.66371	1.00595
4.312	5.673	1.011		4.31238	5.76576	1.19157		4.312	5.673	1.011		4.25138	5.67046	1.0072
4.209	5.673	1.012		4.22075	5.7537	1.39489		4.21902	5.75559	1.32981		4.21538	5.68726	1.00968
4.144	5.671	1.012		4.14524	5.74791	1.24051		4.14568	5.74832	1.23621		4.11163	5.68219	1.00993
4.082	5.682	1.012		4.117	5.67754	1.21648		4.10968	5.6883	1.20427		4.06582	5.6587	1.00781
3.993	5.689	1.013		4.02535	5.79688	1.05311		4.03539	5.75129	1.07215		3.95997	5.71318	1.01374
3.922	5.704	1.012		3.96507	5.75053	1.2268		3.96834	5.7531	1.12673		3.91956	5.73683	1.01693
3.813	5.696	1.013		3.83095	5.73124	1.13893		3.86584	5.74365	1.11054		3.81185	5.71503	1.01506
3.704	5.703	1.014		3.74453	5.71165	1.06621		3.77004	5.72954	1.07179		3.68851	5.71767	1.01593
3.588	5.701	1.014		3.58268	5.66827	1.10633		3.6455	5.70295	1.06512		3.57045	5.6804	1.01223
3.502	5.701	1.014		3.51086	5.66406	1.01451		3.53995	5.68401	1.02791		3.4662	5.69063	1.01338
3.443	5.702	1.014		3.4125	5.70879	1.04314		3.436	5.68632	1.01311		3.40584	5.7089	1.01493
3.371	5.702	1.015		3.3505	5.68235	1.09491		3.34509	5.67971	1.01951		3.34224	5.71342	1.01512
3.268	5.702	1.015		3.29771	5.75431	1.01951		3.26521	5.69572	1.00075		3.2917	5.74443	1.01788
3.184	5.707	1.015		3.1548	5.67474	1.11675		3.16856	5.68689	1.01585		3.17065	5.70654	1.01383
3.05	5.705	1.011		3.02706	5.6721	1.15621		3.06361	5.67972	1.0371		3.04831	5.68396	1.01134
2.951	5.706	1.011		2.89812	5.723	1.17924		2.95212	5.68697	1.0592		2.90959	5.71247	1.01434
2.841	5.707	1.011		2.7869	5.69383	1.22716		2.84042	5.68618	1.08692		2.81842	5.70191	1.01307
2.746	5.707	1.01		2.70331	5.72746	1.33316		2.73417	5.69287	1.12761		2.74249	5.71686	1.01427
2.644	5.709	1.01		2.58615	5.72211	1.28063		2.6257	5.6973	1.15379		2.65064	5.68365	1.01002
2.534	5.71	1.01		2.45479	5.71788	1.42387		2.51244	5.70054	1.19733		2.52832	5.67833	1.00908
2.433	5.715	1.01		2.35551	5.73023	1.40567		2.40156	5.70559	1.23278		2.41438	5.67381	1.00856
2.327	5.715	1.01		2.29957	5.73907	1.11858		2.30052	5.71093	1.22075		2.31522	5.69687	1.01137
2.235	5.71	1.009		2.1912	5.71303	1.1203		2.19846	5.71079	1.20872		2.21394	5.68108	1.00985
2.147	5.712	1.009		2.07863	5.69545	1.15918		2.09483	5.70777	1.20386		2.12514	5.65899	1.00727
2.041	5.713	1.008		2.01875	5.67436	1.14466		1.99773	5.70133	1.19633		2.06715	5.63005	1.0034
2.034	5.614	1.008		2.01031	5.80262	1.20711		2.034	5.614	1.008		2.06837	5.66396	1.00555
2.032	5.512	0.992		1.94605	5.55082	1.41924		1.94197	5.54848	1.35119		2.03809	5.50373	0.986876
2.037	5.437	0.971		1.94824	5.43316	1.27592		1.94818	5.43355	1.26754		1.98581	5.40989	0.975164
2.038	5.341	0.96		2.0485	5.22482	0.888377		2.03138	5.24051	0.888528		2.02738	5.2451	0.955311
2.024	5.242	0.94		1.98836	5.36979	1.01883		2.02027	5.28774	0.897367		2.02602	5.20232	0.948336
2.032	5.137	0.935		1.99178	5.18959	1.01188		2.01303	5.20019	0.897492		2.0392	5.08619	0.934631
2.033	5.027	0.916		2.08382	4.96644	0.892708		2.05745	5.04005	0.842882		2.05339	4.96918	0.921301
2.035	4.922	0.914		2.06899	4.93153	1.03153		2.07394	4.93774	0.883612		2.06733	4.86759	0.909554
2.037	4.819	0.901		2.04797	4.84312	0.998283		2.07435	4.84044	0.899788		2.04437	4.78636	0.900307
2.034	4.719	0.894		2.06363	4.73852	1.10537		2.08005	4.74089	0.948543		2.02745	4.70682	0.891689
2.034	4.626	0.884		2.06641	4.64748	0.947243		2.085	4.64358	0.935175		2.04162	4.61201	0.881087
2.036	4.529	0.874		2.02078	4.57525	0.896992		2.07378	4.55384	0.910251		2.02962	4.51638	0.870238
2.035	4.421	0.86		2.0992	4.45648	0.559318		2.08858	4.45456	0.773965		2.08819	4.40958	0.857544
2.029	4.327	0.847		2.05928	4.39238	1.03867		2.08824	4.36839	0.829739		2.03706	4.32597	0.84834
2.031	4.215	0.83		2.00221	4.21058	1.06862		2.07138	4.2575	0.874913		2.00512	4.18408	0.833615
2.029	4.112	0.826		2.03998	4.10769	0.802645		2.06847	4.14682	0.84326		2.00865	4.08802	0.823248
2.032	4.018	0.808		2.01305	4.02039	0.816091		2.05983	4.04131	0.822755		2.0019	3.98855	0.812349
2.037	3.929	0.796		2.00574	3.95492	0.773474		2.05134	3.9438	0.79753		2.00584	3.89985	0.802592
2.029	3.845	0.789		2.02944	3.88884	0.929726		2.04892	3.85427	0.813712		2.02482	3.81852	0.794096
2.036	3.712	0.781		2.02038	3.66467	0.849419		2.04497	3.73872	0.806651		2.01954	3.67721	0.779072
2.033	3.602	0.773		2.10737	3.49328	0.586055		2.05796	3.61088	0.741501		2.04478	3.53542	0.763027
2.037	3.494	0.76		2.04576	3.479	0.881826		2.05806	3.50501	0.75249		2.0378	3.43587	0.752476
2.038	3.4	0.745		1.96831	3.42677	0.788351		2.04505	3.40712	0.74585		2.02604	3.37345	0.746426
2.028	3.299	0.739		2.00259	3.20536	0.85463		2.03927	3.28987	0.747855		2.00154	3.24167	0.732986
2.033	3.183	0.729		2.03168	3.11625	0.907942		2.0389	3.17721	0.758651		2.02479	3.14089	0.722746
2.037	3.102	0.722		2.02033	3.01979	0.928346		2.03688	3.06691	0.77106		2.02065	3.0292	0.711097
2.036	2.98	0.711		1.93436	3.02949	0.857555		2.02264	2.97374	0.775429		2.00532	2.93037	0.701477
2.033	2.865	0.696		1.9859	2.88441	0.771775		2.01744	2.87231	0.766206		2.0207	2.82263	0.691941
2.034	2.765	0.689		2.04162	2.7399	0.949504		2.02044	2.76653	0.780057		2.03805	2.67879	0.679049
2.039	2.664	0.677		1.87737	2.78618	0.701519		2.00187	2.67877	0.763776		2.03336	2.60751	0.673476
2.039	2.567	0.672		1.93849	2.65892	0.629583		1.99292	2.58547	0.739609		2.03955	2.54413	0.668482
2.031	2.473	0.66		1.94177	2.35594	0.829867		1.98484	2.46727	0.738302		2.00151	2.39104	0.653796
2.035	2.363	0.653		2.03703	2.1766	0.823313		1.98828	2.34157	0.735683		2.00683	2.29046	0.644213
2.034	2.251	0.647		2.08723	2.04707	0.847694		1.99708	2.21563	0.735717		2.02733	2.1683	0.629973
2.034	2.144	0.633		2.03577	2.08879	0.772466		2.00014	2.10856	0.731546		2.02049	2.07668	0.616892
2.029	2.041	0.619		2.02989	1.99248	0.856407		2.00249	2.00316	0.736728		2.00338	1.97636	0.603091
2.035	1.936	0.597		2.05745	1.80143	0.686779		2.00659	1.88757	0.722514		2.01253	1.8658	0.587539
2.036	1.824	0.573		2.03787	1.80592	0.74628		2.00925	1.78493	0.718037		2.00474	1.75812	0.571188
2.033	1.709	0.566		2.05853	1.62743	0.664618		2.01319	1.67415	0.704163		2.02987	1.65973	0.556147
2.035	1.603	0.55		2.02707	1.56905	0.569897		2.01402	1.56792	0.682611		2.02399	1.58091	0.543467

## Sheet: Experiment 2 Positioning Result
measurement position				LS positioning results				KF positioning results				SO-LSTM positioning results
X (m)	Y (m)	Z (m)		X (m)	Y (m)	Z (m)		X (m)	Y (m)	Z (m)		X (m)	Y (m)	Z (m)
2.274	5.716	1.248		2.33284	5.64905	1.21209		2.274	5.716	1.248		2.32077	5.71876	1.24649
2.391	5.713	1.248		2.43931	5.69892	1.3737		2.41973	5.69616	1.29589		2.38371	5.733	1.24699
2.475	5.71	1.246		2.50418	5.69487	1.29754		2.49441	5.69484	1.29863		2.43939	5.73098	1.24657
2.595	5.706	1.245		2.60916	5.73523	1.16408		2.59344	5.73227	1.22448		2.54905	5.70493	1.24659
2.706	5.703	1.246		2.71003	5.69682	1.13073		2.69442	5.70453	1.16959		2.63401	5.70524	1.24655
2.841	5.7	1.246		2.79684	5.71046	1.06339		2.78271	5.71214	1.10571		2.73488	5.73997	1.2467
2.944	5.697	1.246		2.93365	5.71996	1.18319		2.91247	5.71572	1.14217		2.84538	5.7873	1.24684
3.045	5.695	1.246		2.98619	5.76686	1.22535		2.97604	5.75539	1.18028		2.96213	5.77179	1.24645
3.153	5.693	1.246		3.14212	5.79311	1.2691		3.11834	5.78383	1.21793		3.10069	5.77776	1.24614
3.231	5.691	1.246		3.22372	5.78373	1.29678		3.20975	5.78144	1.2548		3.19301	5.78269	1.2462
3.342	5.687	1.246		3.32394	5.73406	1.14526		3.30824	5.74662	1.20019		3.29257	5.731	1.24616
3.459	5.685	1.246		3.44966	5.73193	1.15246		3.42976	5.73552	1.1715		3.43216	5.69928	1.24611
3.585	5.683	1.246		3.57968	5.71357	1.13748		3.55842	5.71867	1.15077		3.5627	5.67691	1.2463
3.743	5.679	1.246		3.74058	5.68252	1.10839		3.71448	5.68951	1.12406		3.69092	5.65954	1.24649
3.858	5.675	1.247		3.90296	5.69797	1.13668		3.87631	5.696	1.12537		3.87583	5.66269	1.24674
4.002	5.672	1.247		4.01237	5.60995	1.28392		3.99624	5.61685	1.20317		4.02095	5.61013	1.24703
4.088	5.67	1.247		4.05093	5.6205	1.25558		4.04501	5.61722	1.22935		4.05009	5.56553	1.24712
4.208	5.666	1.247		4.1283	5.65347	1.34744		4.11808	5.64372	1.28334		4.14854	5.57847	1.24718
4.337	5.664	1.247		4.3095	5.71874	1.40723		4.28345	5.70559	1.33404		4.34633	5.64386	1.2477
4.484	5.659	1.247		4.45351	5.68034	1.33831		4.42892	5.68599	1.3357		4.49212	5.63244	1.24735
4.49	5.483	1.246		4.48742	5.5161	1.19445		4.47845	5.54846	1.26364		4.50826	5.44844	1.2461
4.486	5.368	1.248		4.48617	5.36741	1.13231		4.48487	5.39949	1.18892		4.50439	5.26044	1.24785
4.484	5.263	1.251		4.51864	5.2291	1.17152		4.51434	5.25444	1.17829		4.51506	5.21478	1.2519
4.484	5.149	1.249		4.45527	5.17015	1.21674		4.4648	5.18038	1.19871		4.44556	5.18093	1.24911
4.48	5.024	1.248		4.47038	5.04835	1.29874		4.4702	5.0642	1.24984		4.43163	4.95755	1.24702
4.483	4.91	1.252		4.44175	4.93601	1.36397		4.44668	4.95091	1.30489		4.46557	4.82984	1.25209
4.483	4.789	1.253		4.46623	4.79457	1.19402		4.46221	4.821	1.24717		4.48483	4.7449	1.25327
4.483	4.695	1.254		4.42833	4.70201	1.20567		4.43329	4.72033	1.22387		4.51566	4.64279	1.2545
4.477	4.571	1.253		4.45086	4.56393	1.26912		4.44892	4.58576	1.24566		4.36447	4.57896	1.25353
4.476	4.45	1.251		4.45724	4.4789	1.24949		4.45624	4.49395	1.24738		4.37835	4.4979	1.25223
4.474	4.338	1.25		4.50001	4.412	1.20434		4.49309	4.4241	1.22321		4.49027	4.39936	1.25124
4.476	4.219	1.249		4.45397	4.38816	1.3109		4.46075	4.3908	1.26802		4.44722	4.26111	1.25022
4.368	4.222	1.249		4.32761	4.28172	1.2451		4.34683	4.29884	1.2541		4.3564	4.12362	1.2488
4.271	4.223	1.248		4.2562	4.26935	1.21041		4.26878	4.27358	1.2317		4.24011	4.10212	1.24836
4.156	4.226	1.248		4.15603	4.31535	1.11734		4.17255	4.3099	1.16901		4.12559	4.1766	1.24875
4.031	4.23	1.248		4.00798	4.27965	1.15878		4.0323	4.28575	1.16188		3.97097	4.17956	1.24795
3.924	4.231	1.247		3.90168	4.33073	1.19913		3.91965	4.32424	1.1805		3.88201	4.19688	1.24714
3.814	4.231	1.247		3.81005	4.34412	1.09934		3.82547	4.34359	1.13713		3.80781	4.23486	1.24746
3.704	4.234	1.248		3.71574	4.25862	1.29479		3.7302	4.27088	1.21556		3.70452	4.2354	1.24757
3.59	4.236	1.247		3.60119	4.13017	1.51959		3.61667	4.14945	1.3433		3.60069	4.16166	1.24697
3.482	4.238	1.247		3.517	4.11849	1.46108		3.52877	4.12102	1.39495		3.51303	4.14471	1.2469
3.395	4.24	1.247		3.42183	4.18073	1.36596		3.43529	4.16986	1.38237		3.41119	4.20379	1.24748
3.281	4.242	1.247		3.29379	4.138	1.45281		3.31121	4.14261	1.4145		3.30795	4.18617	1.24739
3.163	4.245	1.247		3.15277	4.17165	1.38629		3.17312	4.16692	1.40119		3.15618	4.23271	1.24693
3.05	4.246	1.247		3.03748	4.13518	1.5534		3.05179	4.13888	1.46585		3.03754	4.23438	1.24652
2.943	4.248	1.246		2.94107	4.17551	1.51654		2.95376	4.16853	1.48705		2.92282	4.27712	1.24635
2.816	4.25	1.247		2.8092	4.14706	1.52712		2.82658	4.1506	1.50492		2.79318	4.25655	1.24665
2.698	4.254	1.247		2.70363	4.21378	1.47904		2.71947	4.20342	1.49286		2.68389	4.28032	1.24698
2.585	4.258	1.247		2.61929	4.21961	1.65508		2.62967	4.21534	1.55439		2.58046	4.31473	1.24724
2.477	4.261	1.247		2.51467	4.23151	1.39885		2.53179	4.23102	1.48613		2.44944	4.33446	1.24738
2.361	4.263	1.248		2.40557	4.22758	1.38147		2.42381	4.22954	1.43224		2.33429	4.30646	1.24738
2.255	4.265	1.247		2.32331	4.2619	1.36541		2.33768	4.25785	1.39482		2.27147	4.30454	1.24715
2.256	4.147	1.247		2.31446	4.08302	1.267		2.31836	4.11524	1.31898		2.25306	4.20421	1.24692
2.253	4.014	1.245		2.27579	4.00247	1.14327		2.28455	4.0224	1.21029		2.26785	4.09926	1.24565
2.249	3.88	1.25		2.13389	3.94669	0.96119		2.16433	3.96309	1.04056		2.2318	3.9382	1.24604
2.249	3.745	1.248		2.20671	3.73623	0.957462		2.20214	3.77164	0.971444		2.23215	3.73579	1.24812
2.245	3.611	1.246		2.26312	3.47205	1.16447		2.25552	3.51841	1.06304		2.20959	3.57577	1.24589
2.245	3.49	1.246		2.24731	3.3662	1.22678		2.24806	3.38944	1.14894		2.20959	3.48181	1.24548
2.242	3.358	1.24		2.23555	3.24226	1.3133		2.23571	3.2658	1.23202		2.2118	3.42768	1.24381
2.238	3.21	1.246		2.31107	3.0761	1.24862		2.30125	3.10448	1.23241		2.20817	3.23673	1.243
2.239	3.075	1.245		2.34076	3.00836	1.33666		2.33452	3.02301	1.28327		2.22936	3.08933	1.24583
2.237	2.926	1.246		2.34709	2.90606	1.14232		2.34678	2.9208	1.20364		2.20867	2.90312	1.24559
2.23	2.794	1.245		2.35234	2.82728	1.12105		2.35191	2.83916	1.15265		2.23428	2.8553	1.24496
2.229	2.653	1.245		2.34861	2.65181	1.29543		2.34775	2.68228	1.2172		2.2108	2.72401	1.24466
2.226	2.52	1.245		2.36724	2.48705	1.17832		2.36321	2.51494	1.18788		2.23632	2.5758	1.24551
2.222	2.365	1.247		2.30333	2.32399	1.23292		2.3116	2.3519	1.20116		2.19215	2.40127	1.24658
2.222	2.249	1.245		2.31352	2.22587	1.11788		2.31279	2.24148	1.14901		2.21314	2.31253	1.24549
2.217	2.12	1.244		2.30654	2.06966	1.18818		2.30569	2.09568	1.16061		2.19015	2.16209	1.24479
2.215	1.974	1.248		2.33339	1.91463	1.27677		2.32728	1.94412	1.20914		2.19355	1.97404	1.24736
2.213	1.879	1.247		2.31413	1.81232	1.28663		2.31423	1.83258	1.24276		2.19297	1.87124	1.24714
2.341	1.879	1.247		2.45243	1.82932	1.28432		2.43148	1.83021	1.26052		2.3353	1.89604	1.2469
2.448	1.878	1.246		2.58706	1.82334	1.24638		2.56464	1.82306	1.2508		2.49047	1.84601	1.24704
2.566	1.874	1.248		2.67602	1.80175	1.30837		2.66053	1.80694	1.2762		2.60414	1.80891	1.24725
2.675	1.873	1.247		2.81006	1.82564	1.22353		2.78946	1.82049	1.24839		2.70204	1.84555	1.24792
2.779	1.87	1.247		2.85805	1.83459	1.28176		2.8495	1.83354	1.26458		2.78043	1.90993	1.24736
2.884	1.868	1.248		2.95908	1.82467	1.33096		2.94422	1.82823	1.29435		2.8937	1.91602	1.24703
2.987	1.866	1.248		3.07885	1.81461	1.3523		3.06055	1.81889	1.31867		2.99718	1.8921	1.24708
3.096	1.865	1.248		3.16813	1.83968	1.27535		3.15382	1.83402	1.29914		3.08914	1.88334	1.24803
3.212	1.862	1.247		3.26452	1.8267	1.33675		3.2499	1.82878	1.3152		3.17991	1.87832	1.24781
3.353	1.859	1.247		3.42387	1.83379	1.45955		3.40089	1.83653	1.37422		3.34719	1.8894	1.24721
3.475	1.857	1.248		3.54445	1.86435	1.34965		3.52536	1.85803	1.36448		3.48481	1.87309	1.24796
3.602	1.853	1.249		3.67161	1.84646	1.37797		3.65233	1.84834	1.36895		3.59678	1.86137	1.24794
3.734	1.829	1.247		3.8009	1.83123	1.49096		3.78209	1.83597	1.41842		3.73371	1.84187	1.24803
3.879	1.846	1.248		3.94633	1.84211	1.38405		3.92357	1.83782	1.4038		3.8945	1.84148	1.24745
4	1.843	1.248		4.02599	1.86783	1.28782		4.01137	1.85796	1.34939		4.01984	1.83095	1.24751
4.122	1.838	1.248		4.13975	1.85537	1.34924		4.12211	1.85454	1.34784		4.11507	1.83349	1.24757
4.23	1.836	1.247		4.23651	1.88503	1.28667		4.22001	1.87721	1.31798		4.18769	1.86654	1.24756
4.364	1.829	1.247		4.4174	1.84075	1.38882		4.38993	1.84676	1.34611		4.37742	1.82101	1.24745
4.481	1.824	1.247		4.50375	1.86095	1.46616		4.48988	1.86203	1.39912		4.48312	1.79835	1.24777
4.594	1.817	1.249		4.62608	1.81964	1.51475		4.60844	1.82802	1.44527		4.6166	1.73851	1.24759
4.591	1.95	1.249		4.57505	2.02557	1.21782		4.57824	1.98542	1.33231		4.58696	1.87135	1.24873
4.59	2.07	1.248		4.58114	2.13753	1.37756		4.58033	2.11655	1.35492		4.57674	2.02066	1.24868
4.589	2.248	1.248		4.5844	2.36712	1.39437		4.5833	2.33093	1.37014		4.58776	2.22427	1.24826
4.591	2.395	1.249		4.61901	2.45469	1.42757		4.61352	2.43956	1.39674		4.60084	2.34982	1.24853
4.593	2.553	1.247		4.58145	2.62717	1.39166		4.58515	2.59964	1.3916		4.56438	2.5085	1.24729
4.593	2.695	1.248		4.58038	2.75689	1.31075		4.57943	2.73107	1.3501		4.58389	2.64006	1.24774
4.593	2.861	1.248		4.56433	2.91064	1.26733		4.5644	2.88154	1.3017		4.5545	2.79876	1.2482
4.594	3.035	1.248		4.52501	3.17254	1.12919		4.5252	3.12393	1.18383		4.53478	3.00351	1.24827
4.599	3.22	1.249		4.57583	3.36185	1.1008		4.56363	3.32483	1.11983		4.60067	3.17351	1.24881
4.603	3.381	1.248		4.60048	3.54749	1.08117		4.59119	3.51522	1.0839		4.6161	3.34039	1.24877
4.504	3.38	1.248		4.43981	3.55108	1.09724		4.46323	3.5505	1.08912		4.44391	3.34499	1.24771
4.385	3.378	1.247		4.36572	3.4119	1.25896		4.38035	3.43774	1.17323		4.33196	3.27109	1.24632
4.267	3.384	1.247		4.29232	3.44515	1.15658		4.30382	3.44388	1.16467		4.25248	3.29788	1.24825
4.139	3.391	1.249		4.18005	3.4068	1.32814		4.19693	3.41373	1.24512		4.12159	3.33797	1.24881
4	3.393	1.247		4.02721	3.44818	1.21276		4.05008	3.44163	1.22648		3.99904	3.34081	1.24717
3.887	3.398	1.248		3.89968	3.42578	1.2656		3.919	3.42887	1.24383		3.89097	3.34841	1.24773
3.775	3.401	1.248		3.74799	3.39998	1.25325		3.76987	3.40438	1.24579		3.73931	3.36716	1.24813
3.666	3.403	1.248		3.66333	3.43124	1.23062		3.67657	3.4258	1.23676		3.64173	3.40624	1.24804
3.554	3.404	1.248		3.54759	3.40241	1.27279		3.5639	3.40673	1.25373		3.56641	3.39539	1.24818
3.444	3.406	1.248		3.45815	3.37426	1.27964		3.47077	3.37968	1.26553		3.44764	3.4028	1.24798
3.318	3.408	1.248		3.35679	3.38461	1.31174		3.37107	3.38339	1.28742		3.32211	3.40651	1.24743
3.19	3.41	1.247		3.23457	3.35901	1.28588		3.2519	3.36208	1.28522		3.1943	3.41975	1.24669
3.07	3.411	1.246		3.08291	3.36254	1.2427		3.10516	3.36176	1.26109		3.0594	3.43848	1.2461
2.972	3.412	1.247		3.01696	3.39238	1.26431		3.02763	3.38695	1.2618		2.98229	3.42622	1.2474
2.865	3.416	1.248		2.7137	3.47789	1.03865		2.76323	3.46442	1.12381		2.82628	3.42552	1.24794
2.751	3.42	1.248		2.62988	3.51684	0.889862		2.65069	3.50888	0.967476		2.74184	3.45941	1.24778
2.63	3.423	1.248		2.60211	3.39857	1.07049		2.60679	3.41702	1.02374		2.60103	3.47028	1.24824
2.508	3.426	1.248		2.48713	3.23318	1.29679		2.4994	3.26473	1.1605		2.46051	3.37845	1.24794
2.402	3.43	1.249		2.43869	3.51018	0.901527		2.45088	3.46771	0.993102		2.37799	3.48448	1.24821
2.294	3.433	1.248		2.27216	3.25534	1.19694		2.29628	3.29323	1.09873		2.25417	3.49556	1.24767
2.298	3.559	1.246		2.29132	3.43242	1.17179		2.28827	3.40873	1.13977		2.27297	3.60305	1.2464
2.298	3.713	1.248		2.30709	3.62638	1.13309		2.3017	3.58974	1.12812		2.25853	3.72854	1.24848
2.292	3.84	1.249		2.17935	3.8714	0.83286		2.19799	3.82778	0.916284		2.25412	3.85673	1.24826
2.301	3.984	1.249		2.32502	3.86082	1.04789		2.3044	3.85591	0.992526		2.29589	3.9537	1.24909
2.305	4.116	1.248		2.37707	4.06964	1.40522		2.36417	4.03501	1.19149		2.29219	4.16228	1.24906
2.311	4.259	1.248		2.39511	4.11905	1.25292		2.39034	4.10693	1.2248		2.28417	4.28193	1.2477
2.318	4.423	1.248		2.35869	4.41135	1.42431		2.36242	4.36113	1.29919		2.29304	4.49404	1.24798
2.318	4.551	1.249		2.31832	4.6114	1.36655		2.32547	4.57336	1.31678		2.28211	4.6565	1.24886
2.32	4.753	1.247		2.34939	4.75054	1.33407		2.34646	4.72444	1.31546		2.3004	4.81547	1.24776
2.322	4.929	1.249		2.33297	4.93332	1.21506		2.33628	4.90517	1.25078		2.29518	4.98522	1.248
2.327	5.13	1.247		2.37702	5.09605	1.20757		2.37124	5.06907	1.21342		2.36388	5.16455	1.24793
2.33	5.306	1.247		2.35891	5.26705	1.25925		2.35978	5.23735	1.22432		2.32761	5.34394	1.24663
2.333	5.447	1.249		2.33893	5.44197	1.24683		2.34082	5.41252	1.22412		2.32275	5.4427	1.24778
2.334	5.57	1.246		2.37334	5.52461	1.1932		2.36756	5.51023	1.20217		2.34294	5.52877	1.24756
2.338	5.716	1.248		2.2806	5.83613	1.19952		2.28934	5.79045	1.17854		2.33185	5.74599	1.24686
2.34	5.836	1.247		2.30683	5.89818	1.1828		2.30191	5.88406	1.17559		2.3357	5.84243	1.2474

## Sheet: Experiment 1 Positioning Error
LS positioning results				KF positioning results				SO-LSTM positioning results
X (m)	Y (m)	Z (m)		X (m)	Y (m)	Z (m)		X (m)	Y (m)	Z (m)
-0.0212093	-0.140836	0.0398012		0	0	0		0.0106537	-0.133842	0.000984154
-0.150042	-0.00167905	-0.162611		-0.150277	-0.00145492	-0.168085		-0.0900956	-0.0407984	-0.000188835
0.107249	-0.0567622	-0.208294		0.109723	-0.0594984	-0.228161		-0.0112327	0.0644145	0.0118705
-0.015708	-0.0307387	-0.235318		0.0468898	-0.040044	-0.266328		-0.0320863	0.0627195	0.0124442
0.0961288	-0.0553721	-0.176814		0.105651	-0.0553557	-0.219663		-0.00495767	0.0672061	0.0111952
0.0614305	-0.161393	0.031512		0.102991	-0.126876	-0.0828245		-0.0194371	-0.0290016	0.00219581
0.0570694	-0.155472	-0.065843		0.0895886	-0.155762	-0.0546402		-0.0242827	-0.0580983	-0.00465496
0.0747536	-0.180479	-0.0518509		0.0999095	-0.185788	-0.0309903		-0.0294504	-0.0884002	-0.00747308
0.079402	-0.151927	0.0872342		0.113237	-0.187991	0.0363751		-0.0121632	-0.104585	-0.00763786
-0.0278026	-0.00203162	0.149111		0.0677923	-0.128619	0.0937022		-0.0470079	-0.0678027	-0.0088925
0.092454	-0.198485	0.0934199		0.0728961	-0.160635	0.127258		-0.00326501	-0.0598293	-0.00515909
-0.0235359	-0.000125323	-0.00604862		0.0622289	-0.11639	0.112189		-0.0236622	-0.0326546	-0.00435157
0.0203722	0.00346622	-0.0110801		0.0431442	-0.0866279	0.0999313		0.00590723	-0.0342018	-0.00686433
-0.0405101	0.0395247	0.0636559		0.0299048	-0.0523958	0.111344		0.00682129	-0.0270037	-0.00462347
-0.0365846	0.0320999	0.116038		-0.000823288	-0.0272516	0.13255		0.00320038	-0.0272214	-0.00386639
-0.0255075	0.024079	0.164873		-0.0169263	-0.0096815	0.157173		-0.00426428	-0.00296588	-0.00390385
-0.0197188	0.0238908	0.20428		-0.0440263	0.00232012	0.188986		-0.011233	-0.0131331	-0.0027136
-0.0174386	0.0380572	0.167411		-0.0263416	0.0142072	0.207143		-0.00988647	0.00496982	0.00192987
0.0369845	0.00118114	0.0549404		-0.0348838	0.022451	0.197371		-0.00251562	-0.0232732	-0.00427841
-0.00321406	0.0342058	0.161603		-0.0156844	0.0216853	0.208406		-0.000124451	-0.0170308	-0.00384409
0.00990549	-0.000293991	0.248808		-0.019997	0.0242521	0.235448		0.00315833	-0.0375012	-0.00506224
0.0111513	0.0191834	0.110978		-0.0225757	0.0295655	0.232754		-0.0069104	-0.0240074	-0.00470621
-0.0296225	0.024513	0.239022		-0.0339581	0.0351671	0.251007		-0.0384127	0.00539651	-0.00191229
0.0249601	0.0088894	0.128354		-0.032077	0.0333798	0.249574		-0.0462991	0.00743155	-0.00177308
-0.0075466	-0.00290909	0.244434		-0.0486949	0.0350067	0.263509		-0.0837478	0.00581677	-0.0052396
0.0219633	-0.00871266	0.26022		0	0	0		-0.029196	-0.0448382	0.00179004
0.0482643	-0.0275613	0.245374		0.0502063	-0.0259851	0.225351		-0.0124133	-0.0480536	-0.00094986
0.111942	-0.0413739	0.251772		0.112317	-0.0406077	0.247828		0.0241584	-0.0558184	-0.00728905
0.0548585	-0.00485834	0.24816		0.0762003	-0.0174544	0.248935		0.0028606	-0.00919748	0.00100752
0.0494231	-0.0233115	0.222776		0.0534201	-0.0161309	0.23013		-0.0134043	-0.0137231	-0.013169
0.0491028	-0.0526786	0.259794		0.050373	-0.0338101	0.253412		-0.00382727	-0.0564384	-0.00924433
0.0396518	0.00306096	0.17266		0.041585	-0.0133451	0.213293		-0.0204642	-0.0285459	-0.00938997
0.0625491	-0.0163706	0.140414		0.0478722	-0.0131376	0.178111		-0.0164567	-0.036443	-0.0072787
0.160695	0.0475607	0.0477031		0.0899221	0.0220955	0.110264		0.0197188	0.00491486	-0.00634625
0.00769886	0.0307742	0.141147		0.0617643	0.0231062	0.115065		-0.018275	-0.0401042	0.00141516
0.00630454	0.0723496	-0.0410906		0.0440327	0.0440332	0.0395826		-0.0350118	-0.0175942	-0.00251674
0.0390725	0.00992927	0.0639738		0.0416556	0.0412312	0.0359252		-0.000117554	-0.0681835	-0.000231064
-0.0588547	0.130152	0.00792733		0.00234656	0.0764224	0.00257272		-0.0345704	-0.0308228	-0.00259886
0.0233532	0.0443388	-0.0276611		0.0119067	0.0713983	-0.0260691		-0.0191399	-0.0395482	-0.00682613
-0.0174086	0.125579	-0.132677		-0.000921665	0.106825	-0.0767375		-0.0239775	-0.0033736	-0.00860237
-0.0212566	0.0432298	0.0256159		-0.00963529	0.10298	-0.0607002		-0.0257256	-0.0387248	0.000361847
0.00138825	0.0349395	0.0820215		-0.0179327	0.101688	-0.0496929		-0.019434	-0.0433802	-0.00657349
-0.00377863	-0.00571479	0.0835859		-0.0153836	0.0814776	-0.0346551		-0.0180135	-0.0760494	-0.00949878
0.0303432	-0.0257332	0.0628128		-0.013943	0.0642656	-0.0282434		0.00522681	-0.0778751	-0.0138568
0.0583332	-0.0419936	0.00127625		-0.00554109	0.0334074	-0.0322529		0.0144741	-0.067506	-0.0140091
-0.0443622	-0.00883393	0.13839		-0.0169793	0.0268828	-0.00933039		-0.0110966	-0.035018	-0.00877858
-0.00642336	-3.40641e-05	0.0475853		-0.0131224	0.0501234	-0.000667707		-0.0231154	0.00366345	-0.00496823
-0.029167	0.00666896	0.0624209		-0.0213548	0.0602574	0.00922561		-0.0277744	-0.00429224	-0.00490674
-0.0326206	0.0518223	0.148949		-0.0302939	0.051927	0.0295658		-0.027476	0.0057262	0.00191998
-0.00457351	0.0488982	0.236423		-0.0323777	0.0447376	0.05285		-0.00642419	-0.000492615	0.00159734
-0.0502937	0.0672744	0.292391		-0.0369715	0.0665873	0.0847084		-0.0268479	0.00586517	0.00609816
-0.0326524	0.0748483	0.289279		-0.0383055	0.0677735	0.108687		-0.0232085	0.00842487	0.00886316
-0.0343208	0.0621401	0.220021		-0.0432317	0.0743226	0.120792		-0.0243339	-0.00927136	0.0055394
0.0483256	0.0633553	0.11334		-0.0257373	0.0612283	0.109295		-0.0111545	-0.00552332	-0.00499905
0.0955956	0.0345449	0.119765		-0.0199005	0.052989	0.113308		0.00176099	-0.0266171	-0.00412828
0.0421833	0.075738	0.188074		-0.0168578	0.0507329	0.112957		-0.00264801	-0.0235586	-0.011358
0.00745237	0.109089	0.297123		-0.0208478	0.0551778	0.129692		-0.0217846	-0.00570203	-0.00789932
-0.0288687	0.0943299	0.223735		-0.0189786	0.0419037	0.138101		-0.0359646	-0.0269929	-0.00774881
-0.0651527	0.185027	0.247565		-0.0352036	0.0440454	0.141647		-0.0592784	0.0288025	-0.00344865
0.259199	0.0803358	-0.264191		0.0158574	0.0540499	0.10556		-0.033549	-0.00798376	-0.000952988
0.0053368	0.150256	0.32671		0.00925195	0.054694	0.121844		-0.0153269	0.0031394	0.0021212
0.0246721	0.14446	0.195301		0.00621275	0.0457661	0.126702		-0.0526823	-0.018259	0.00296822
0.0466795	0.113465	0.297076		0.0046862	0.0538664	0.138742		-0.0184808	0.0189618	0.0074198
0.0112656	0.0729715	0.170934		0.00493913	0.0581219	0.140052		-0.0733047	-0.0428607	-0.00118338
-0.00154383	0.0972062	0.130809		0.00303945	0.0798391	0.135474		-0.0880404	-0.00929456	-0.00405075
0.000375086	0.0927628	0.180565		0	0	0		-0.0606194	-0.00254407	-0.00379724
0.0117539	0.0807017	0.38289		0.0100167	0.0825924	0.317807		0.00638391	0.0142638	-0.00231525
0.00123976	0.0769131	0.22851		0.00168483	0.0773232	0.224215		-0.0323704	0.0111942	-0.00206561
0.0350029	-0.00446364	0.204482		0.0276774	0.00630151	0.19227		-0.0161824	-0.0232988	-0.00419467
0.0323496	0.107878	0.0401094		0.0423942	0.062293	0.0591501		-0.0330348	0.0241848	0.000737259
0.0430675	0.0465295	0.214801		0.0463446	0.0491028	0.114732		-0.00243945	0.0328262	0.00493115
0.0179452	0.0352397	0.125929		0.0528437	0.0476545	0.097535		-0.00114819	0.0190293	0.00205936
0.0405332	0.00864871	0.0522132		0.0660357	0.026539	0.0577912		-0.0154874	0.0146715	0.0019272
-0.00531559	-0.0327287	0.092333		0.0574996	0.00195221	0.0511173		-0.0175499	-0.0206008	-0.00176505
0.0088609	-0.0369371	0.00050822		0.0379507	-0.0169865	0.0139129		-0.035797	-0.0103713	-0.000618118
-0.030496	0.00679002	0.0291381		-0.00699628	-0.0156827	-0.000889725		-0.0371647	0.00689954	0.0009263
-0.0205007	-0.0196459	0.0799101		-0.025906	-0.0222858	0.00451425		-0.0287551	0.0114204	0.000115509
0.0297104	0.0523147	0.00451355		-0.00279406	-0.0062774	-0.0142528		0.023702	0.0424348	0.00287872
-0.0291967	-0.0322644	0.10175		-0.0154408	-0.0201121	0.000852147		-0.0133484	-0.000457642	-0.00116516
-0.0229422	-0.0329013	0.145215		0.0136072	-0.0252753	0.0261034		-0.00168549	-0.0210431	0.000339493
-0.0528773	0.0169952	0.168237		0.00111575	-0.0190314	0.0482028		-0.0414135	0.00646521	0.00334441
-0.0541027	-0.0131725	0.216156		-0.000575107	-0.0208203	0.0759162		-0.0225817	-0.00508533	0.00207457
-0.0426857	0.0204615	0.323163		-0.0118308	-0.0141347	0.117613		-0.00351038	0.00986157	0.0042733
-0.0578535	0.0131127	0.270631		-0.0183016	-0.0116965	0.143787		0.00663568	-0.0253495	1.57928e-05
-0.0792111	0.00788274	0.41387		-0.0215647	-0.0094584	0.187325		-0.00568015	-0.031673	-0.000921478
-0.0774902	0.0152274	0.395674		-0.0314434	-0.00940629	0.222782		-0.0186239	-0.0411896	-0.00143661
-0.0274268	0.0240722	0.108582		-0.0264798	-0.0040669	0.210746		-0.0117768	-0.0181348	0.00137047
-0.0437952	0.00302865	0.111301		-0.0365389	0.000792141	0.199717		-0.0210616	-0.028924	0.000846649
-0.0683739	-0.016552	0.150182		-0.0521738	-0.00422503	0.194865		-0.0218622	-0.0530077	-0.00173331
-0.0222491	-0.0386396	0.136661		-0.0432684	-0.0116657	0.188325		0.02615	-0.08295	-0.00459683
-0.0236906	0.188616	0.199115		0	0	0		0.0343656	0.0499618	-0.00244923
-0.0859538	0.0388228	0.427241		-0.090032	0.0364788	0.359188		0.00608746	-0.00827075	-0.00512439
-0.088763	-0.00384287	0.304919		-0.0888246	-0.00345143	0.296541		-0.0511896	-0.0271062	0.00416365
0.0104967	-0.116179	-0.0716229		-0.00661562	-0.100487	-0.0714721		-0.0106155	-0.0958987	-0.00468857
-0.035643	0.127787	0.0788344		-0.00372801	0.0457437	-0.0426331		0.0020202	-0.0396788	0.00833633
-0.0402173	0.0525938	0.0768844		-0.0189697	0.0631864	-0.0375081		0.00720441	-0.0508101	-0.000369034
0.0508192	-0.0605632	-0.0232923		0.0244462	0.0130522	-0.0731181		0.0203902	-0.0578151	0.00530142
0.0339851	0.0095304	0.117532		0.0389399	0.0157353	-0.0303882		0.0323328	-0.0544094	-0.00444556
0.0109735	0.0241156	0.0972829		0.0373503	0.021445	-0.00121192		0.00737363	-0.0326417	-0.000693451
0.0296253	0.0195173	0.211371		0.0460479	0.0218865	0.0545429		-0.0065502	-0.0121775	-0.00231123
0.0324059	0.0214805	0.0632426		0.0510032	0.0175756	0.0511751		0.00761606	-0.0139922	-0.0029135
-0.0152216	0.0462483	0.0229918		0.0377788	0.0248366	0.0362509		-0.00638116	-0.01262	-0.00376181
0.0641954	0.0354844	-0.300682		0.0535751	0.0335551	-0.0860353		0.0531889	-0.0114236	-0.0024559
0.0302751	0.0653779	0.191666		0.0592389	0.0413885	-0.0172613		0.00806055	-0.00103473	0.00133984
-0.0287938	-0.0044187	0.238624		0.0403809	0.0424978	0.0449128		-0.0258798	-0.0309238	0.00361511
0.010982	-0.00431421	-0.0233555		0.0394737	0.0348163	0.0172603		-0.0203501	-0.0239821	-0.0027524
-0.0189479	0.002391	0.008091		0.0278266	0.0233087	0.014755		-0.0301046	-0.0294514	0.0043494
-0.0312573	0.0259201	-0.0225255		0.0143422	0.0148017	0.00152968		-0.0311605	-0.0291456	0.00659193
0.000435901	0.0438446	0.140726		0.019918	0.00926564	0.024712		-0.00417822	-0.0264813	0.00509599
-0.01562	-0.0473269	0.0684192		0.00897146	0.0267167	0.0256507		-0.0164552	-0.0347899	-0.00192796
0.0743674	-0.108724	-0.186945		0.0249642	0.00888052	-0.0314986		0.0117827	-0.0665822	-0.00997319
0.00876384	-0.0150036	0.121826		0.0210594	0.01101	-0.00751045		0.000796936	-0.0581296	-0.00752449
-0.0696895	0.0267745	0.0433514		0.00705126	0.00711901	0.000850283		-0.0119633	-0.0265515	0.00142647
-0.0254137	-0.0936446	0.11563		0.0112725	-0.00913226	0.0088548		-0.026465	-0.0573289	-0.00601431
-0.00131531	-0.0667512	0.178942		0.00590257	-0.00579091	0.0296506		-0.00821179	-0.0421071	-0.00625418
-0.0166651	-0.0822124	0.206346		-0.000124135	-0.0350857	0.0490597		-0.0163486	-0.0728035	-0.0109031
-0.101635	0.0494853	0.146555		-0.0133565	-0.00625797	0.0644294		-0.0306817	-0.0496344	-0.00952348
-0.0470977	0.019407	0.0757747		-0.0155626	0.00731002	0.0702058		-0.0123002	-0.0423727	-0.00405916
0.00762201	-0.0251023	0.260504		-0.013557	0.00153287	0.0910574		0.00405344	-0.0862097	-0.00995085
-0.161629	0.122181	0.0245191		-0.0371283	0.0147711	0.0867758		-0.00563879	-0.056493	-0.00352351
-0.100513	0.0919239	-0.042417		-0.0460832	0.018473	0.0676087		0.000552307	-0.0228676	-0.00351817
-0.0892266	-0.117059	0.169867		-0.0461617	-0.00572796	0.0783019		-0.0294854	-0.0819569	-0.00620384
0.00202827	-0.186398	0.170313		-0.0467152	-0.0214264	0.082683		-0.0281706	-0.0725432	-0.00878743
0.0532326	-0.20393	0.200694		-0.0369187	-0.0353668	0.0887174		-0.00667227	-0.0827015	-0.0170266
0.00176912	-0.0552052	0.139466		-0.0338562	-0.0354402	0.098546		-0.0135102	-0.0673208	-0.0161081
0.000890373	-0.0485238	0.237407		-0.0265123	-0.0378369	0.117728		-0.0256241	-0.0646359	-0.0159092
0.0224491	-0.134567	0.0897792		-0.0284132	-0.0484264	0.125514		-0.022471	-0.070201	-0.00946078
0.00187115	-0.0180814	0.17328		-0.0267476	-0.0390675	0.145037		-0.0312647	-0.0658765	-0.00181241
0.0255308	-0.0815717	0.0986184		-0.0198127	-0.0348527	0.138163		-0.00313153	-0.0492705	-0.00985326
-0.00792806	-0.0339478	0.0198975		-0.0209767	-0.0350823	0.132611		-0.0110074	-0.0220877	-0.0065332

## Sheet: Experiment 2 Positioning Error
LS positioning results				KF positioning results				SO-LSTM positioning results
X (m)	Y (m)	Z (m)		X (m)	Y (m)	Z (m)		X (m)	Y (m)	Z (m)
0.058835	-0.0669531	-0.0359068		0	0	0		0.0467735	0.0027561	-0.00150967
0.0483113	-0.0140802	0.125697		0.0287315	-0.0168361	0.0478901		-0.00729059	0.019998	-0.00101109
0.0291775	-0.0151265	0.0515384		0.0194146	-0.0151565	0.0526264		-0.0356146	0.0209827	0.000569672
0.0141618	0.029226	-0.080925		-0.00155858	0.0262671	-0.0205247		-0.0459515	-0.00106653	0.00159286
0.00403105	-0.00617953	-0.115267		-0.011582	0.0015266	-0.0764143		-0.0719872	0.00223682	0.000551285
-0.0441568	0.0104599	-0.18261		-0.0582866	0.0121363	-0.140293		-0.106121	0.0399701	0.000698532
-0.0103487	0.0229592	-0.0628112		-0.0315304	0.0187241	-0.103832		-0.098624	0.0903035	0.000839523
-0.0588064	0.0718572	-0.0206514		-0.0689568	0.060393	-0.0657177		-0.0828705	0.0767914	0.000452026
-0.0108769	0.100108	0.0231042		-0.0346571	0.0908283	-0.0280692		-0.0523103	0.0847612	0.000144333
-0.00727865	0.0927307	0.0507821		-0.0212528	0.0904426	0.00879834		-0.0379931	0.091688	0.000195679
-0.0180571	0.0470625	-0.100738		-0.0337564	0.059621	-0.0458069		-0.0494319	0.0440046	0.000162033
-0.00934289	0.0469345	-0.0935426		-0.0292351	0.0505203	-0.0745033		-0.0268375	0.0142822	0.000113129
-0.00532339	0.030571	-0.108521		-0.0265844	0.0356732	-0.0952294		-0.0223026	-0.00608899	0.000300201
-0.00242095	0.00352394	-0.137612		-0.0285164	0.0105085	-0.121939		-0.052075	-0.0194639	0.000493683
0.0449593	0.0229706	-0.110324		0.0183059	0.0210039	-0.121629		0.0178331	-0.0123132	-0.000257065
0.0103653	-0.062047	0.0369213		-0.00575647	-0.0551485	-0.0438321		0.0189451	-0.0618694	2.52228e-05
-0.0370724	-0.0494978	0.00857801		-0.0429862	-0.0527751	-0.0176474		-0.0379094	-0.104465	0.000118301
-0.079702	-0.0125257	0.100436		-0.089918	-0.0222779	0.0363376		-0.0594581	-0.0875277	0.000182007
-0.0275031	0.0547352	0.160226		-0.0535515	0.0415891	0.0870435		0.00932935	-0.0201401	0.000704849
-0.0304888	0.0213364	0.0913076		-0.0550783	0.0269899	0.0886986		0.00812097	-0.026558	0.000350845
-0.00258348	0.0331032	-0.0515513		-0.0115466	0.0654599	0.0176386		0.0182614	-0.0345625	0.000101837
0.000166186	-0.000590003	-0.115691		-0.00113093	0.0314902	-0.0590814		0.0183869	-0.107556	-0.000149429
0.034643	-0.0339023	-0.079481		0.0303387	-0.00856018	-0.0727095		0.0310595	-0.0482234	0.000901932
-0.028732	0.0211503	-0.0322646		-0.0192034	0.0313824	-0.0502931		-0.0384446	0.0319338	0.000111862
-0.00961548	0.024345	0.0507399		-0.009795	0.0401959	0.00184022		-0.0483731	-0.0664451	-0.000975998
-0.0412523	0.0260121	0.111971		-0.036319	0.0409101	0.0528948		-0.0174257	-0.0801559	9.01489e-05
-0.0167688	0.00557464	-0.0589793		-0.0207923	0.0320044	-0.00582845		0.0018288	-0.0441013	0.000267059
-0.0546687	0.00700593	-0.0483302		-0.0497145	0.0253286	-0.0301294		0.0326622	-0.0522098	0.000499359
-0.0261401	-0.00706632	0.0161205		-0.0280829	0.0147634	-0.00734478		-0.112527	0.00796484	0.000528671
-0.0187559	0.0289004	-0.00150905		-0.0197579	0.0439527	-0.00361624		-0.097655	0.0479041	0.0012319
0.0260057	0.0740013	-0.0456607		0.0190918	0.086105	-0.0267882		0.0162719	0.0613555	0.00123962
-0.0220291	0.169161	0.0619007		-0.0152511	0.171799	0.0190205		-0.0287814	0.0421093	0.00122179
-0.0403887	0.0597197	-0.00389698		-0.0211715	0.07684	0.00509667		-0.0116017	-0.0983791	-0.000204224
-0.0147962	0.0463521	-0.0375865		-0.00221803	0.0505819	-0.0163029		-0.0308929	-0.120881	0.000358154
3.23677e-05	0.0893525	-0.130661		0.0165518	0.0839044	-0.0789896		-0.030407	-0.049399	0.000749771
-0.0230155	0.0496504	-0.0892197		0.00130393	0.0557516	-0.08612		-0.0600286	-0.0504361	-4.63562e-05
-0.022321	0.0997296	-0.047874		-0.00434713	0.0932359	-0.0665003		-0.0419932	-0.0341201	0.000136002
-0.0039475	0.113118	-0.147657		0.0114712	0.112592	-0.109874		-0.00618781	0.00386206	0.000461319
0.0117422	0.0246245	0.0467896		0.026205	0.0368798	-0.032443		0.000515076	0.0013952	-0.000425919
0.0111904	-0.105826	0.272588		0.0266655	-0.0865463	0.0963026		0.0106912	-0.0743441	-3.36761e-05
0.0349973	-0.119506	0.21408		0.0467663	-0.116982	0.147945		0.031035	-0.0932902	-9.62372e-05
0.0268308	-0.0592746	0.118958		0.0402904	-0.0701426	0.135367		0.0161929	-0.0362103	0.000475052
0.0127918	-0.104	0.205812		0.0302095	-0.0993893	0.167501		0.0269504	-0.0558318	0.000388077
-0.0102285	-0.0733547	0.139294		0.0101199	-0.0780791	0.15419		-0.00681805	-0.012291	-7.27386e-05
-0.0125194	-0.110816	0.306403		0.00179211	-0.10712	0.21885		-0.0124646	-0.011621	-0.000481979
-0.00193029	-0.0724859	0.270536		0.0107621	-0.0794744	0.241048		-0.0201811	0.0291182	0.000347656
-0.00679564	-0.102942	0.280117		0.0105848	-0.0994046	0.257919		-0.0228188	0.00655365	-0.000347931
0.00562871	-0.0402201	0.232039		0.0214746	-0.0505816	0.245856		-0.0141139	0.0263198	-1.82648e-05
0.0342861	-0.0383905	0.408081		0.0446674	-0.0426558	0.307395		-0.00454468	0.0567311	0.000244415
0.0376741	-0.0294852	0.151847		0.0547935	-0.0299752	0.239132		-0.0275612	0.0734571	0.000381363
0.0445668	-0.0354174	0.133467		0.0628055	-0.0334609	0.184242		-0.026712	0.0434594	-0.000615433
0.068306	-0.00309878	0.118406		0.0826756	-0.00714707	0.147821		0.0164699	0.0395389	0.00015416
0.0584633	-0.0639752	0.0200046		0.0623583	-0.0317625	0.0719777		-0.00294351	0.0572072	-8.31146e-05
0.0227904	-0.0115317	-0.101732		0.0315492	0.00839824	-0.0347131		0.0148537	0.0852603	0.000653
-0.115115	0.0666939	-0.28881		-0.0846689	0.0830921	-0.209441		-0.0172025	0.058201	-0.00395782
-0.0422923	-0.00877388	-0.290538		-0.0468554	0.0266402	-0.276556		-0.0168468	-0.00920776	0.000117065
0.0181201	-0.138955	-0.0815333		0.0105182	-0.0925864	-0.18296		-0.0354092	-0.0352316	-0.000107666
0.00230739	-0.123795	-0.0192225		0.00305673	-0.100563	-0.0970568		-0.0354079	-0.00818573	-0.000523773
-0.00645476	-0.115744	0.0733046		-0.00629472	-0.0921983	-0.00798299		-0.0301984	0.0696831	0.00381157
0.0730706	-0.1339	0.00261695		0.063253	-0.105522	-0.0135892		-0.0298256	0.0267285	-0.00299928
0.101765	-0.0666428	0.0916557		0.0955214	-0.051991	0.038271		-0.00964499	0.0143289	0.000831757
0.110087	-0.0199442	-0.103684		0.109776	-0.0052013	-0.0423625		-0.0283312	-0.0228808	-0.000410095
0.122345	0.0332829	-0.123947		0.12191	0.0451601	-0.0923534		0.0042775	0.0612957	-3.66974e-05
0.119608	-0.00119388	0.0504319		0.11875	0.0292776	-0.027797		-0.0182018	0.0710106	-0.000335617
0.141235	-0.0329461	-0.0666826		0.13721	-0.00505598	-0.0571236		0.0103164	0.0558029	0.000512085
0.0813263	-0.0410063	-0.0140827		0.0896048	-0.0130991	-0.0458369		-0.0298542	0.0362657	-0.00042392
0.091523	-0.0231333	-0.127119		0.0907925	-0.00751562	-0.095993		-0.00885776	0.0635281	0.000493927
0.0895387	-0.0503401	-0.055815		0.0886888	-0.0243188	-0.0833878		-0.0268457	0.0420898	0.000791565
0.118388	-0.0593718	0.0287676		0.112275	-0.0298812	-0.0388603		-0.0214548	4.15955e-05	-0.000640457
0.101133	-0.0666777	0.039627		0.101228	-0.0464213	-0.00423712		-0.0200306	-0.00775778	0.000141571
0.111435	-0.0496788	0.037317		0.0904769	-0.048786	0.013515		-0.00570428	0.0170399	-0.000104019
0.139063	-0.0546556	0.00037881		0.116641	-0.0549396	0.00480053		0.0424659	-0.0319873	0.00103903
0.110024	-0.0722489	0.0603659		0.0945267	-0.0670596	0.0282012		0.0381394	-0.065095	-0.000753677
0.135057	-0.0473577	-0.0234743		0.114462	-0.0525121	0.00138876		0.027045	-0.0274492	0.000915039
0.0790515	-0.0354091	0.0347575		0.0704988	-0.0364567	0.0175825		0.00142572	0.0399287	0.000361069
0.0750845	-0.0433255	0.0829565		0.060222	-0.0397712	0.0463489		0.00969537	0.0480165	-0.000967377
0.091846	-0.0513925	0.104303		0.0735467	-0.0471124	0.0706749		0.0101832	0.0261007	-0.000922974
0.0721308	-0.0253224	0.0273466		0.0578204	-0.030983	0.0511409		-0.00686456	0.0183415	3.29132e-05
0.0525194	-0.0353041	0.0897511		0.0379	-0.0332199	0.0681988		-0.0320906	0.0163154	0.000805939
0.0708689	-0.0252055	0.212545		0.0478861	-0.02247	0.127221		-0.00580762	0.0303962	0.00021405
0.0694489	0.00734982	0.101651		0.0503597	0.00103292	0.116478		0.00981415	0.0160931	-4.40674e-05
0.0696114	-0.00654493	0.128967		0.0503313	-0.004657	0.119947		-0.00522296	0.00836612	-0.00106039
0.0668966	0.00222638	0.243962		0.0480927	0.00696609	0.171415		-0.000286621	0.0128712	0.0010262
0.067325	-0.00388865	0.136054		0.0445654	-0.00817707	0.155804		0.0154998	-0.00451974	-0.000546005
0.025991	0.0248293	0.0398237		0.0113718	0.0149596	0.101388		0.0198434	-0.0120543	-0.000493973
0.0177454	0.0173656	0.101244		0.000106583	0.0165422	0.0998358		-0.00692554	-0.00451215	-0.000432709
0.00651082	0.0490291	0.0396716		-0.00998593	0.0412086	0.0709826		-0.0423123	0.030543	0.00056073
0.0533978	0.0117489	0.141825		0.0259259	0.0177558	0.0991092		0.0134182	-0.00798941	0.000452774
0.0227496	0.0369494	0.219161		0.00887901	0.0380257	0.152122		0.00212347	-0.0256531	0.000773743
0.0320767	0.00264144	0.265752		0.0144366	0.01102	0.196271		0.0225994	-0.0784873	-0.00140852
-0.0159527	0.075569	-0.0311846		-0.0127619	0.0354162	0.0833089		-0.00403741	-0.0786507	-0.000267395
-0.00886288	0.0675285	0.129556		-0.0096705	0.046554	0.106916		-0.0132553	-0.0493375	0.000676987
-0.00459956	0.11912	0.146372		-0.0056984	0.0829317	0.122136		-0.00123785	-0.0237315	0.000264236
0.0280087	0.0596934	0.178567		0.0225163	0.0445638	0.147739		0.00983649	-0.0451764	-0.000472397
-0.0115466	0.0741723	0.144656		-0.00784502	0.0466429	0.144599		-0.0286165	-0.0445021	0.000291107
-0.0126206	0.0618912	0.062754		-0.0135664	0.0360714	0.102095		-0.00911084	-0.0549405	-0.000259903
-0.0286728	0.0496381	0.0193264		-0.0286004	0.0205363	0.0537014		-0.0385026	-0.0622445	0.000200073
-0.0689942	0.13754	-0.118815		-0.0687989	0.0889333	-0.0641729		-0.0592161	-0.0314932	0.000273392
-0.0231658	0.141854	-0.148199		-0.0353734	0.104829	-0.12917		0.001672	-0.0464886	-0.000187439
-0.00251675	0.16649	-0.166829		-0.0118128	0.134223	-0.164101		0.0130986	-0.0406146	0.000768692
-0.0641862	0.171079	-0.150758		-0.040771	0.170499	-0.158879		-0.0600928	-0.0350116	-0.000292633
-0.0192759	0.0339006	0.0119567		-0.00465267	0.0597378	-0.0737677		-0.053042	-0.106905	-0.000679123
0.0253164	0.0611495	-0.090418		0.0368174	0.0598847	-0.082331		-0.0145192	-0.0861204	0.00125241
0.0410492	0.0157962	0.079135		0.057931	0.022728	-0.00387528		-0.0174113	-0.0530261	-0.000187515
0.0272102	0.0551831	-0.0342439		0.0500842	0.0486259	-0.0205238		-0.000956726	-0.0521879	0.000166367
0.0126752	0.0277821	0.017601		0.0319961	0.0308731	-0.00416913		0.0039668	-0.0495878	-0.000270584
-0.0270051	-0.00102299	0.00525401		-0.00512978	0.00337986	-0.00220984		-0.0356924	-0.033843	0.000129883
-0.00267283	0.0282418	-0.0173839		0.0105699	0.0228039	-0.0112427		-0.0242745	0.0032384	4.35944e-05
-0.0064105	-0.00158847	0.0247939		0.00990209	0.00273121	0.00572943		0.0124093	-0.0086106	0.000180084
0.0141487	-0.0317386	0.0316417		0.026769	-0.0263221	0.0175251		0.00363947	-0.00320123	-1.78986e-05
0.0387892	-0.0233856	0.0637368		0.0530732	-0.0246105	0.0394169		0.00410999	-0.00149213	-0.000566299
0.0445682	-0.0509861	0.0388842		0.0618981	-0.0479184	0.0382187		0.00430359	0.00974701	-0.000311234
0.0129064	-0.0484551	-0.00330245		0.0351617	-0.0492377	0.0150926		-0.0105988	0.0274827	0.000100693
0.0449585	-0.0196217	0.0173079		0.0556347	-0.0250518	0.0148035		0.0102885	0.0142231	0.000402573
-0.151299	0.0618874	-0.20935		-0.101774	0.0484238	-0.124185		-0.0387247	0.00951636	-6.06995e-05
-0.12112	0.0968436	-0.358138		-0.100309	0.0888846	-0.280524		-0.00915521	0.0394144	-0.000221146
-0.027895	-0.0244264	-0.177514		-0.0232122	-0.00597524	-0.224261		-0.0289743	0.0472753	0.000237915
-0.0208664	-0.192823	0.0487894		-0.00859907	-0.161272	-0.0874997		-0.0474881	-0.0475469	-6.36749e-05
0.0366923	0.0801758	-0.347473		0.0488812	0.0377063	-0.255898		-0.0240148	0.0544757	-0.000788025
-0.021842	-0.177659	-0.0510574		0.00228223	-0.139771	-0.149268		-0.039833	0.0625627	-0.000332611
-0.00668237	-0.12658	-0.0742116		-0.0097317	-0.150272	-0.106227		-0.0250284	0.0440463	0.000397476
0.009086	-0.0866215	-0.11491		0.00369721	-0.123258	-0.119879		-0.039468	0.0155388	0.000476639
-0.112648	0.0314044	-0.41614		-0.0940131	-0.0122172	-0.332716		-0.0378801	0.0167255	-0.000738281
0.0240216	-0.123179	-0.201106		0.00339514	-0.128094	-0.256474		-0.00510538	-0.0302985	8.53882e-05
0.0720737	-0.0463567	0.157222		0.0591678	-0.0809858	-0.0565128		-0.0128123	0.0462806	0.00105678
0.0841121	-0.139951	0.00492036		0.079343	-0.152073	-0.0231992		-0.0268298	0.0229275	-0.000297134
0.0406934	-0.011653	0.176309		0.0444241	-0.0618714	0.0511854		-0.0249562	0.0710384	-1.84326e-05
0.00031887	0.0603994	0.11755		0.00746696	0.022355	0.0677758		-0.0358897	0.105505	-0.000138306
0.0293927	-0.00246413	0.0870715		0.0264591	-0.0285627	0.0684599		-0.0196027	0.062466	0.00076413
0.0109732	0.00432486	-0.0339424		0.0142775	-0.0238307	0.00178328		-0.0268245	0.056224	-0.00100317
0.0500236	-0.0339528	-0.0394314		0.0442445	-0.06093	-0.0335758		0.0368774	0.0345453	0.000933731
0.0289133	-0.0389471	0.0122523		0.0297798	-0.0686521	-0.0226766		-0.0023909	0.0379398	-0.000365707
0.00593086	-0.00503128	-0.00216636		0.00782227	-0.0344759	-0.0248768		-0.0102549	-0.0042998	-0.00122473
0.0393428	-0.0453863	-0.0528047		0.0335626	-0.0597719	-0.0438284		0.00894235	-0.0412274	0.00155661
-0.0573965	0.120128	-0.0484801		-0.048664	0.0744464	-0.0694627		-0.00614606	0.0299869	-0.00114217
-0.0331659	0.0621762	-0.0641953		-0.0380861	0.0480603	-0.0714123		-0.00430496	0.00642981	0.00039769
